# Supplementary material for: Clinical Characteristics of COVID-19 Patients in a Regional Population With Diabetes Mellitus: The ACCREDIT Study
Source: Front Endocrinol (Lausanne). 2022 Jan 13;12:777130. doi: 10.3389/fendo.2021.777130 (PMC8793829; doi:10.3389/fendo.2021.777130)
Supplement: Supplementary file 1 [file DataSheet_1.zip]

Archive with 3 entries (3 files):
- Appendix.DOCX
- STROBE checklist.DOCX
- TRIPOD checklist.DOCX
